# Supplementary material for: Methodology for biomarker discovery with reproducibility in microbiome data using machine learning
Source: BMC Bioinformatics. 2024 Jan 15;25:26. doi: 10.1186/s12859-024-05639-3 (PMC10789030; doi:10.1186/s12859-024-05639-3)
Supplement: Supplementary file 3 — Additional file 3. Individual AUCs and MCCs for each random validation in the 3 experiments. [file 12859_2024_5639_MOESM3_ESM.xlsx]

## Sheet: Tabelle1
Additional Table 1: Individual AUCs and MCCs for each random validation in the 3 experiments.
IBD	DRA006094 (22ft)	Classifier	RND 1		RND 2		RND 3		RND 4		RND 5		RND 6		RND 7		RND 8		RND 9		RND 10		Average
			AUC	std	AUC	std	AUC	std	AUC	std	AUC	std	AUC	std	AUC	std	AUC	std	AUC	std	AUC	std	AUC	std
		AdaBoostClassifier	0.52	0.07	0.45	0.06	0.63	0.17	0.53	0.16	0.5	0	0.64	0.21	0.48	0.04	0.47	0.05	0.47	0.04	0.5	0.09	0.519	0.089
		Extra Trees	0.52	0.07	0.44	0.07	0.66	0.17	0.51	0.09	0.5	0	0.64	0.21	0.48	0.04	0.49	0.07	0.47	0.04	0.5	0.09	0.521	0.085
		KNeighbors	0.55	0.09	0.45	0.2	0.51	0.07	0.51	0.03	0.57	0.06	0.5	0	0.59	0.11	0.58	0.17	0.5	0	0.5	0	0.526	0.073
		MLP	0.55	0.1	0.48	0.04	0.66	0.17	0.56	0.17	0.5	0	0.64	0.21	0.48	0.04	0.53	0.13	0.53	0.13	0.58	0.15	0.551	0.114
		Lasso	0.52	0.07	0.48	0.04	0.6	0.17	0.49	0.03	0.5	0	0.59	0.17	0.48	0.04	0.53	0.13	0.48	0.04	0.56	0.14	0.523	0.083
		Average	0.532	0.08	0.46	0.082	0.612	0.15	0.52	0.096	0.514	0.012	0.602	0.16	0.502	0.054	0.52	0.11	0.49	0.05	0.528	0.094	0.528	0.0888
	PRJNA684584 (48ft)	Classifier	RND 1		RND 2		RND 3		RND 4		RND 5		RND 6		RND 7		RND 8		RND 9		RND 10		Average
			AUC	std	AUC	std	AUC	std	AUC	std	AUC	std	AUC	std	AUC	std	AUC	std	AUC	std	AUC	std	AUC	std
		AdaBoostClassifier	0.5	0.11	0.55	0.09	0.54	0.14	0.63	0.12	0.65	0.11	0.54	0.16	0.44	0.14	0.42	0.11	0.58	0.13	0.56	0.15	0.541	0.126
		Extra Trees	0.47	0.12	0.56	0.11	0.63	0.15	0.6	0.14	0.63	0.11	0.56	0.12	0.48	0.11	0.4	0.08	0.65	0.17	0.62	0.11	0.56	0.122
		KNeighbors	0.57	0.14	0.51	0.06	0.59	0.1	0.59	0.14	0.59	0.12	0.53	0.11	0.48	0.08	0.49	0.11	0.65	0.15	0.61	0.11	0.561	0.112
		MLP	0.53	0.17	0.55	0.12	0.59	0.11	0.66	0.1	0.6	0.13	0.62	0.16	0.52	0.18	0.42	0.09	0.6	0.15	0.61	0.16	0.57	0.137
		Lasso	0.47	0.05	0.53	0.05	0.57	0.1	0.66	0.14	0.59	0.11	0.57	0.14	0.47	0.07	0.5	0	0.62	0.14	0.61	0.1	0.559	0.09
		Average	0.508	0.118	0.54	0.086	0.584	0.12	0.628	0.128	0.612	0.116	0.564	0.138	0.478	0.116	0.446	0.078	0.62	0.148	0.602	0.126	0.5582	0.1174
IBD	DRA006094 (22ft)	Classifier	RND 1		RND 2		RND 3		RND 4		RND 5		RND 6		RND 7		RND 8		RND 9		RND 10		Average
			MCC	std	MCC	std	MCC	std	MCC	std	MCC	std	MCC	std	MCC	std	MCC	std	MCC	std	MCC	std	MCC	std
		AdaBoostClassifier	0.0645	0.1936	-0.0758	0.0962	0.3742	0.5164	0.0575	0.3258	0	0	0.3291	0.4184	0.0129	0.2342	-0.085	0.108	-0.0567	0.1248	0.1408	0.4386	0.07615	0.2456
		Extra Trees	0.0645	0.1936	-0.1108	0.1152	0.3387	0.4833	0.0575	0.3258	0	0	0.3291	0.4184	-0.0516	0.1033	-0.012	0.1852	-0.0567	0.1248	0.0408	0.3325	0.05995	0.22821
		KNeighbors	0.1033	0.1265	-0.1012	0.3156	-0.0667	0.318	0	0	0.112	0.123	0	0	0.0167	0.05	0.0291	0.3984	0	0	0	0	0.00932	0.13315
		MLP	0.1291	0.2582	-0.0425	0.0878	0.3742	0.5164	0.0484	0.3332	0	0	0.2936	0.3725	-0.0658	0.1354	0.0305	0.1551	0.0079	0.2457	0.1408	0.4386	0.09162	0.25429
		Lasso	0.0323	0.0968	-0.0258	0.0775	0.2715	0.4212	-0.0129	0.0387	0	0	0.2291	0.3617	-0.0516	0.1033	-0.0333	0.0667	-0.0425	0.0874	0.0667	0.318	0.04335	0.15713
		Average	0.07874	0.17374	-0.07122	0.13846	0.25838	0.45106	0.0301	0.2047	0.0224	0.0246	0.23618	0.3142	-0.02788	0.12524	-0.01414	0.18268	-0.0296	0.11654	0.07782	0.30554	0.056078	0.203676
	PRJNA684584 (48ft)	Classifier	RND 1		RND 2		RND 3		RND 4		RND 5		RND 6		RND 7		RND 8		RND 9		RND 10		Average
			MCC	std	MCC	std	MCC	std	MCC	std	MCC	std	MCC	std	MCC	std	MCC	std	MCC	std	MCC	std	MCC	std
		AdaBoostClassifier	0.0484	0.4031	0.047	0.2429	0.1459	0.3451	0.2575	0.3155	0.1946	0.3079	0.1929	0.342	-0.0753	0.2255	-0.1519	0.2954	0.2909	0.1602	0.1627	0.2828	0.11127	0.29204
		Extra Trees	0.0897	0.3791	0.0628	0.3275	0.2762	0.2857	0.2956	0.31	0.3814	0.2231	0.1986	0.4107	-0.0314	0.2452	-0.1858	0.1974	0.2828	0.2053	0.2425	0.3008	0.16124	0.28848
		KNeighbors	0.2428	0.4446	0.1282	0.3266	0.2132	0.2857	0.1486	0.3622	0.2271	0.2705	0.0294	0.2981	0.0859	0.361	-0.0082	0.2509	0.2017	0.3348	0.1242	0.3561	0.13929	0.32905
		MLP	0.1075	0.2843	0.0267	0.406	0.2764	0.2716	0.2442	0.2815	0.3399	0.2605	0.2058	0.4618	-0.0259	0.1662	-0.1937	0.2999	0.1717	0.2489	0.2406	0.3309	0.13932	0.30116
		Lasso	-0.0553	0.1352	0.0449	0.3465	0.168	0.242	0.214	0.2527	0.3236	0.2827	0.1197	0.3552	0.0326	0.1592	0	0	0.3187	0.2634	0.2542	0.2678	0.14204	0.23047
		Average	0.08662	0.32926	0.06192	0.3299	0.21594	0.28602	0.23198	0.30438	0.29332	0.26894	0.14928	0.37356	-0.00282	0.23142	-0.10792	0.20872	0.25316	0.24252	0.20484	0.30768	0.138632	0.28824
ASD	PRJNA578223 (20ft)	Classifier	RND 1		RND 2		RND 3		RND 4		RND 5		RND 6		RND 7		RND 8		RND 9		RND 10		Average
			AUC	std	AUC	std	AUC	std	AUC	std	AUC	std	AUC	std	AUC	std	AUC	std	AUC	std	AUC	std	AUC	std
		AdaBoostClassifier	0.51	0.04	0.72	0.08	0.66	0.05	0.64	0.13	0.91	0.06	0.53	0.05	0.54	0.05	0.51	0.03	0.66	0.05	0.85	0.1	0.653	0.064
		Extra Trees	0.52	0.07	0.73	0.1	0.66	0.05	0.6	0.11	0.91	0.06	0.54	0.05	0.52	0.04	0.52	0.04	0.66	0.05	0.85	0.1	0.651	0.067
		KNeighbors	0.51	0.03	0.72	0.08	0.61	0.03	0.61	0.1	0.88	0.08	0.5	0	0.59	0.07	0.5	0	0.62	0.07	0.83	0.11	0.637	0.057
		MLP	0.5	0.11	0.67	0.08	0.63	0.08	0.52	0.08	0.83	0.08	0.51	0.07	0.54	0.07	0.53	0.08	0.63	0.09	0.76	0.15	0.612	0.089
		Lasso	0.52	0.07	0.72	0.08	0.65	0.06	0.61	0.12	0.79	0.09	0.54	0.05	0.53	0.05	0.51	0.03	0.62	0.08	0.74	0.14	0.623	0.077
		Average	0.512	0.064	0.712	0.084	0.642	0.054	0.596	0.108	0.864	0.074	0.524	0.044	0.544	0.056	0.514	0.036	0.638	0.068	0.806	0.12	0.6352	0.0708
	PRJNA589343 (22ft)	Classifier	RND 1		RND 2		RND 3		RND 4		RND 5		RND 6		RND 7		RND 8		RND 9		RND 10		Average
			AUC	std	AUC	std	AUC	std	AUC	std	AUC	std	AUC	std	AUC	std	AUC	std	AUC	std	AUC	std	AUC	std
		AdaBoostClassifier	0.5	0.15	0.71	0.08	0.66	0.13	0.71	0.17	0.55	0.12	0.57	0.09	0.71	0.15	0.77	0.11	0.6	0.09	0.68	0.12	0.646	0.121
		Extra Trees	0.56	0.1	0.68	0.15	0.66	0.11	0.75	0.21	0.61	0.16	0.56	0.08	0.66	0.15	0.7	0.11	0.65	0.13	0.68	0.1	0.651	0.13
		KNeighbors	0.53	0.13	0.68	0.15	0.65	0.11	0.65	0.15	0.57	0.13	0.48	0.05	0.68	0.14	0.7	0.09	0.66	0.09	0.62	0.17	0.622	0.121
		MLP	0.65	0.13	0.67	0.11	0.67	0.12	0.67	0.16	0.58	0.16	0.55	0.1	0.64	0.17	0.69	0.12	0.69	0.16	0.68	0.16	0.649	0.139
		Lasso	0.51	0.02	0.7	0.1	0.6	0.06	0.62	0.1	0.57	0.1	0.51	0.05	0.57	0.09	0.5	0	0.61	0.11	0.52	0.03	0.571	0.066
		Average	0.55	0.106	0.688	0.118	0.648	0.106	0.68	0.158	0.576	0.134	0.534	0.074	0.652	0.14	0.672	0.086	0.642	0.116	0.636	0.116	0.6278	0.1154
ASD	PRJNA578223 (20ft)	Classifier	RND 1		RND 2		RND 3		RND 4		RND 5		RND 6		RND 7		RND 8		RND 9		RND 10		Average
			MCC	std	MCC	std	MCC	std	MCC	std	MCC	std	MCC	std	MCC	std	MCC	std	MCC	std	MCC	std	MCC	std
		AdaBoostClassifier	0.0316	0.0949	0.507	0.2272	0.4144	0.1818	0.2887	0.2062	0.8378	0.1605	0.065	0.13	0.0983	0.1502	0.0333	0.1	0.3517	0.2665	0.7317	0.1706	0.33595	0.16879
		Extra Trees	0.065	0.13	0.5263	0.2418	0.4144	0.1818	0.2887	0.2062	0.8562	0.1673	0.1378	0.1699	0.1	0.1528	0.0729	0.1464	0.385	0.24	0.7317	0.1706	0.3578	0.18068
		KNeighbors	0.05	0.15	0.507	0.2272	0.3292	0.1876	0.3678	0.2305	0.7857	0.2065	0	0	0.2964	0.2229	0	0	0.2849	0.254	0.6972	0.146	0.33182	0.16247
		MLP	0.059	0.0989	0.4355	0.3369	0.3696	0.2597	0.0158	0.2583	0.7793	0.2182	-0.0883	0.2753	0.0156	0.1768	0.1481	0.2105	0.1421	0.3513	0.5221	0.2305	0.23988	0.24164
		Lasso	0.0799	0.1658	0.4937	0.2233	0.3678	0.1796	0.3018	0.2374	0.5765	0.2617	0.0825	0.1339	0.05	0.1067	0.0167	0.05	0.2516	0.267	0.5179	0.1818	0.27384	0.18072
		Average	0.0571	0.12792	0.4939	0.25128	0.37908	0.1981	0.25256	0.22772	0.7671	0.20284	0.0394	0.14182	0.11206	0.16188	0.0542	0.10138	0.28306	0.27576	0.64012	0.1799	0.307858	0.18686
	PRJNA589343 (22ft)	Classifier	RND 1		RND 2		RND 3		RND 4		RND 5		RND 6		RND 7		RND 8		RND 9		RND 10		Average
			MCC	std	MCC	std	MCC	std	MCC	std	MCC	std	MCC	std	MCC	std	MCC	std	MCC	std	MCC	std	MCC	std
		AdaBoostClassifier	-0.0072	0.2065	0.4459	0.3245	0.18	0.2503	0.4238	0.2216	0.0875	0.2509	0.1303	0.2131	0.2674	0.307	0.4434	0.2165	0.2006	0.3045	0.3031	0.1943	0.24748	0.24892
		Extra Trees	0.0937	0.2476	0.3585	0.3684	0.2936	0.1367	0.5623	0.1257	0.2781	0.2388	0.1404	0.209	0.3106	0.2021	0.3943	0.2822	0.4146	0.1802	0.3593	0.2021	0.32054	0.21928
		KNeighbors	0.1374	0.1789	0.3711	0.4319	0.3374	0.2106	0.3839	0.1076	0.2243	0.3184	-0.1325	0.2035	0.2818	0.2589	0.3465	0.2474	0.3829	0.2441	0.3032	0.2285	0.2636	0.24298
		MLP	0.2836	0.2649	0.3351	0.2811	0.4117	0.2355	0.3969	0.1183	0.191	0.2564	0.0402	0.2675	0.1946	0.3165	0.3371	0.263	0.3745	0.228	0.2992	0.269	0.28639	0.25002
		Lasso	0.0183	0.0548	0.3642	0.3314	0.2345	0.2715	0.3005	0.1429	0.1361	0.2949	-0.0261	0.0681	0.0614	0.29	-0.0242	0.0484	0.2767	0.2987	-0.0212	0.1038	0.13202	0.19045
		Average	0.10516	0.19054	0.37496	0.34746	0.29144	0.22092	0.41348	0.14322	0.1834	0.27188	0.03046	0.19224	0.22316	0.2749	0.29942	0.2115	0.32986	0.2511	0.24872	0.19954	0.250006	0.23033
T2D	PRJNA554535 (5/9)	Classifier	RND 1		RND 2		RND 3		RND 4		RND 5		RND 6		RND 7		RND 8		RND 9		RND 10		Average
			AUC	std	AUC	std	AUC	std	AUC	std	AUC	std	AUC	std	AUC	std	AUC	std	AUC	std	AUC	std	AUC	std
		AdaBoostClassifier	0.56	0.12	0.5	0	0.56	0.14	0.5	0	0.6	0.16	0.5	0	0.49	0.04	0.5	0	0.5	0	0.55	0.1	0.526	0.056
		Extra Trees	0.56	0.12	0.5	0	0.57	0.15	0.5	0	0.64	0.13	0.5	0	0.49	0.04	0.5	0	0.5	0	0.55	0.1	0.531	0.054
		KNeighbors	0.47	0.22	0.5	0	0.6	0.2	0.6	0.09	0.48	0.18	0.5	0	0.52	0.05	0.54	0.06	0.5	0	0.52	0.07	0.523	0.087
		MLP	0.5	0	0.49	0.04	0.6	0.21	0.5	0	0.59	0.13	0.5	0	0.5	0	0.5	0	0.5	0	0.55	0.1	0.523	0.048
		Lasso	0.5	0	0.5	0	0.5	0	0.5	0	0.61	0.12	0.5	0	0.5	0	0.5	0	0.5	0	0.55	0.1	0.516	0.022
		Average	0.518	0.092	0.498	0.008	0.566	0.14	0.52	0.018	0.584	0.144	0.5	0	0.5	0.026	0.508	0.012	0.5	0	0.544	0.094	0.5238	0.0534
	PRJEB53017 (5/9)	Classifier	RND 1		RND 2		RND 3		RND 4		RND 5		RND 6		RND 7		RND 8		RND 9		RND 10		Average
			AUC	std	AUC	std	AUC	std	AUC	std	AUC	std	AUC	std	AUC	std	AUC	std	AUC	std	AUC	std	AUC	std
		AdaBoostClassifier	0.54	0.07	0.5	0	0.52	0.04	0.56	0.16	0.5	0	0.5	0	0.5	0	0.54	0.05	0.53	0.05	0.51	0.03	0.52	0.04
		Extra Trees	0.57	0.09	0.49	0.03	0.52	0.04	0.56	0.16	0.5	0	0.5	0	0.5	0	0.54	0.05	0.53	0.05	0.52	0.04	0.523	0.046
		KNeighbors	0.47	0.05	0.5	0.04	0.49	0.03	0.5	0	0.5	0	0.5	0	0.5	0	0.49	0.04	0.52	0.04	0.5	0	0.497	0.02
		MLP	0.59	0.09	0.47	0.08	0.52	0.07	0.57	0.17	0.53	0.06	0.48	0.05	0.5	0.05	0.54	0.07	0.51	0.07	0.56	0.07	0.527	0.078
		Lasso	0.51	0.04	0.48	0.04	0.53	0.06	0.53	0.05	0.5	0	0.5	0	0.5	0	0.5	0	0.53	0.05	0.52	0.04	0.51	0.028
		Average	0.536	0.068	0.488	0.038	0.516	0.048	0.544	0.108	0.506	0.012	0.496	0.01	0.5	0.01	0.522	0.042	0.524	0.052	0.522	0.036	0.5154	0.0424
T2D	PRJNA554535 (5/9)	Classifier	RND 1		RND 2		RND 3		RND 4		RND 5		RND 6		RND 7		RND 8		RND 9		RND 10		Average
			MCC	std	MCC	std	MCC	std	MCC	std	MCC	std	MCC	std	MCC	std	MCC	std	MCC	std	MCC	std	MCC	std
		AdaBoostClassifier	0.1656	0.3355	0	0	0.1058	0.389	0	0	0.159	0.3619	0	0	-0.0316	0.0949	0	0	0	0	0.1265	0.253	0.05253	0.14343
		Extra Trees	0.1656	0.3355	0	0	0.1699	0.374	0	0	0.2538	0.349	0	0	-0.0316	0.0949	0	0	0	0	0.1265	0.253	0.06842	0.14064
		KNeighbors	-0.0618	0.304	0	0	0.3164	0.4372	0.1632	0.2082	-0.1632	0.3136	0	0	0.0066	0.1273	0.1132	0.1794	0	0	0	0	0.03744	0.15697
		MLP	0	0	0	0	0.2656	0.4549	0	0	0.2081	0.4601	0	0	0	0	0	0	0	0	0.1265	0.253	0.06002	0.1168
		Lasso	0	0	0	0	-0.0316	0.0949	0	0	0.2397	0.433	0	0	0	0	0	0	0.025	0.075	0.0632	0.1897	0.02963	0.07926
		Average	0.05388	0.195	0	0	0.16522	0.35	0.03264	0.04164	0.13948	0.38352	0	0	-0.01132	0.06342	0.02264	0.03588	0.005	0.015	0.08854	0.18974	0.049608	0.12742
	PRJEB53017 (5/9)	Classifier	RND 1		RND 2		RND 3		RND 4		RND 5		RND 6		RND 7		RND 8		RND 9		RND 10		Average
			MCC	std	MCC	std	MCC	std	MCC	std	MCC	std	MCC	std	MCC	std	MCC	std	MCC	std	MCC	std	MCC	std
		AdaBoostClassifier	0.1081	0.2851	0	0	0.0808	0.2141	0.1261	0.3045	0	0	0	0	0	0	0.1229	0.2606	0.0478	0.1434	0.0316	0.0949	0.05173	0.13026
		Extra Trees	0.1809	0.2949	-0.0333	0.1	0.0412	0.1872	0.1261	0.3045	0	0	0	0	0	0	0.1229	0.2606	0.0478	0.1434	0.065	0.13	0.05506	0.14206
		KNeighbors	-0.1773	0.1789	-0.0017	0.1453	0	0	0	0	0	0	0	0	0	0	-0.0395	0.1186	0.054	0.216	0	0	-0.01645	0.06588
		MLP	0.2142	0.3187	0.0316	0.0949	0.0034	0.271	0.2396	0.1971	0.0333	0.1	-0.065	0.13	-0.0333	0.2031	0.0781	0.3096	0.0794	0.1629	0.1602	0.1989	0.07415	0.19862
		Lasso	-0.0167	0.1893	-0.0158	0.0474	0.0746	0.2056	0.0983	0.1502	0	0	0	0	0	0	0	0	0	0	0.0491	0.1058	0.01895	0.06983
		Average	0.06184	0.25338	-0.00384	0.07752	0.04	0.17558	0.11802	0.19126	0.00666	0.02	-0.013	0.026	-0.00666	0.04062	0.05688	0.18988	0.0458	0.13314	0.06118	0.10592	0.036688	0.12133
